# Supplementary material for: Isolation and Characterization of a ssDNA Aptamer against Major Soluble Antigen of Renibacterium salmoninarum
Source: Molecules. 2022 Mar 12;27(6):1853. doi: 10.3390/molecules27061853 (PMC8951219; doi:10.3390/molecules27061853)
Supplement: Supplementary file 1 [file molecules-27-01853-s001.zip]

Archive with 1 entries (1 files):
- molecules-1569739-supplementary.pdf
